# Supplementary material for: The Effect of Postoperative Sepsis on 1-Year Mortality and Cancer Recurrence Following Transhiatal Esophagectomy for Esophageal–Gastric Junction Adenocarcinomas: A Retrospective Observational Study
Source: Cancers (Basel). 2025 Jan 1;17(1):109. doi: 10.3390/cancers17010109 (PMC11719752; doi:10.3390/cancers17010109)
Supplement: Supplementary file 1 [file cancers-17-00109-s001.zip]

Archive with 1 entries (1 files):
- cancers-3375967-supplementary.pdf
